# Supplementary material for: In Patients with Chronic Kidney Disease Advanced Glycation End-Products Receptors Isoforms (sRAGE and esRAGE) Are Associated with Malnutrition
Source: Antioxidants (Basel). 2022 Jun 25;11(7):1253. doi: 10.3390/antiox11071253 (PMC9312066; doi:10.3390/antiox11071253)
Supplement: Supplementary file 1 [file antioxidants-11-01253-s001.zip]

Archive with 1 entries (1 files):
- antioxidants-1774441-supplementary.pdf
